# Supplementary material for: Biogenesis of flavor-related linalool is diverged and genetically conserved in tree peony (Paeonia × suffruticosa)
Source: Hortic Res. 2022 Nov 7;10(2):uhac253. doi: 10.1093/hr/uhac253 (PMC9896599; doi:10.1093/hr/uhac253)
Supplement: Web_Material_uhac253 [file web_material_uhac253.zip]

Archive with 1 entries (1 files):
- Supplemental Files.docx
